# Supplementary material for: Untargeted MS-Based Metabolomic Analysis of Termite Gut-Associated Streptomycetes with Antifungal Activity against Pyrrhoderma noxium
Source: Antibiotics (Basel). 2023 Aug 28;12(9):1373. doi: 10.3390/antibiotics12091373 (PMC10525753; doi:10.3390/antibiotics12091373)
Supplement: Supplementary file 1 [file antibiotics-12-01373-s001.zip]

Archive with 1 entries (1 files):
- antibiotics-2570570-supplementary.pdf
